# Supplementary material for: Conformational Analyses of the AHD1-UBAN Region of TNIP1 Highlight Key Amino Acids for Interaction with Ubiquitin
Source: Biomolecules. 2025 Mar 20;15(3):453. doi: 10.3390/biom15030453 (PMC11940065; doi:10.3390/biom15030453)
Supplement: Supplementary file 1 [file biomolecules-15-00453-s001.zip]

Archive with 1 entries (1 files):
- biomolecules-3481906-supplementary.pdf
